# Supplementary material for: Architecture of the flexible tail tube of bacteriophage SPP1
Source: Nat Commun. 2020 Nov 13;11:5759. doi: 10.1038/s41467-020-19611-1 (PMC7666168; doi:10.1038/s41467-020-19611-1)
Supplement: Supplementary file 6 — Source Data [file 41467_2020_19611_MOESM6_ESM.xlsx]

## Sheet: Sheet1
Figure 4, Figure S8-S12
	R1rho
			6IleH	6IleH	7MetH	7MetH	8GlyH	8GlyH	10AspH	10AspH	11ValH	11ValH	12LysH	12LysH	15PheH	15PheH	16GlnH	16GlnH	17SerH	17SerH	18IleH	18IleH	19AspH	19AspH	20AlaH	20AlaH	22ThrH	22ThrH	23GlyH	23GlyH	24SerH	24SerH	25AlaH	25AlaH	27LeuH	27LeuH	30AlaH	30AlaH	31TyrH	31TyrH	32GlnH	32GlnH	36SerH	36SerH	37ValH	37ValH	38SerH	38SerH	39GlyH
	Nut (Hz)	Nut (rad/s)	R1rho	error	R1rho	error	R1rho	error	R1rho	error	R1rho	error	R1rho	error	R1rho	error	R1rho	error	R1rho	error	R1rho	error	R1rho	error	R1rho	error	R1rho	error	R1rho	error	R1rho	error	R1rho	error	R1rho	error	R1rho	error	R1rho	error	R1rho	error	R1rho	error	R1rho	error	R1rho	error	R1rho
	2000	12566.4	9.02397	0.158837	13.7542	0.40026	5.23503	0.161061	11.5276	0.978838	5.28422	0.399347	8.35948	0.1769	4.87729	0.085554	5.69429	0.0682829	7.26884	0.0815732	28.836	1.8321	20.0003	0.190841	41.1637	1.07629	26.0784	0.569851	52.3365	1.42359	26.1776	0.503664	10.7458	0.0773809	7.22748	0.168452	7.29775	0.331945	9.58065	0.422477	12.1605	0.741839	7.04944	0.183128	13.0034	0.465378	8.10532	0.187933	26.6565
	2500	15708	8.18814	0.135336	11.1666	0.270906	4.73132	0.131273	9.73796	0.664555	5.67084	0.326541	7.74716	0.153071	4.58237	0.0659753	4.89027	0.0495563	7.0192	0.0753816	29.7557	1.84332	18.6137	0.1508	29.5187	0.592129	29.477	0.627518	34.6311	0.719792	17.7047	0.244573	10.2243	0.0574673	5.92519	0.138215	4.46595	0.225984	9.79503	0.342938	10.3687	0.524556	7.92072	0.177508	10.5698	0.331114	11.4547	0.236582	19.7823
	3000	18849.6	7.44451	0.126852	8.4461	0.202208	4.91932	0.126193	9.26764	0.64103	4.71005	0.287714	6.75489	0.128118	4.37866	0.0669252	4.70378	0.0507224	6.83684	0.0703314	42.0561	2.44804	12.7195	0.095167	24.9212	0.478441	29.7596	0.615304	37.4386	0.783213	16.5245	0.205166	8.2621	0.046136	7.21085	0.157825	4.46976	0.206806	7.2731	0.271208	8.09278	0.418452	8.11971	0.189728	7.94318	0.258027	8.45578	0.179885	14.8457
	3500	21991.1	7.76275	0.120254	6.97279	0.152389	4.42308	0.112688	10.8585	0.626223	4.73283	0.2606	6.87571	0.118429	4.32279	0.0573042	4.50408	0.0449291	9.83832	0.0930018	37.4694	2.13122	11.8135	0.0756288	25.4624	0.434377	30.9298	0.581868	38.2103	0.694864	16.7625	0.18297	8.05171	0.0407508	5.93058	0.126778	4.66893	0.18971	7.99038	0.249382	8.23536	0.385413	7.60191	0.161874	7.32275	0.209452	6.86723	0.136686	13.0327
	4000	25132.7	7.19493	0.127586	6.26644	0.163803	4.1494	0.131832	10.5355	0.730676	4.71904	0.292604	6.46216	0.131964	4.04877	0.0699402	3.95564	0.0470221	6.72453	0.0713501	27.4914	1.57328	10.8297	0.0825245	25.2104	0.52029	23.5554	0.484673	31.9627	0.696552	15.6211	0.20872	7.84233	0.0459149	5.50466	0.132992	4.3914	0.221286	7.47247	0.277219	6.31388	0.345857	6.23997	0.151995	6.75912	0.220113	5.73495	0.133986	10.5584
	4500	28274.3	7.41418	0.138109	5.95435	0.173232	4.22689	0.124574	9.96265	0.692893	4.36421	0.315974	6.59556	0.145252	4.04389	0.0707681	4.08744	0.0539963	4.87258	0.0662454	26.3021	1.83235	10.7055	0.0904894	25.2377	0.586558	23.0403	0.514955	31.4016	0.698898	14.8174	0.211537	7.69664	0.0501997	5.43024	0.148287	4.28713	0.222698	7.506	0.273827	6.78951	0.403813	5.76807	0.158466	6.89514	0.249343	5.60897	0.149681	9.59992
	5000	31415.9	7.53706	0.136518	5.95014	0.160729	4.21042	0.134912	9.86761	0.73794	4.97455	0.335815	6.92466	0.140988	4.00151	0.0728557	3.93122	0.0523018	4.36578	0.0611133	24.8489	1.43021	10.459	0.0868198	25.9075	0.579992	23.0346	0.503293	31.35	0.702191	15.5943	0.21424	7.85184	0.0509942	5.4162	0.149398	4.74393	0.238433	6.95805	0.276149	6.90439	0.418306	5.23498	0.140984	6.43264	0.238292	5.17598	0.137872	9.07514
	5500	34557.5	7.70455	0.117056	6.2594	0.14213	4.7633	0.119034	10.6603	0.646324	4.51078	0.278637	8.15977	0.137583	4.53926	0.06405	4.34492	0.0458098	4.82232	0.0520488	24.5321	1.25461	11.2736	0.0757901	30.5014	0.544077	24.3068	0.435338	35.6606	0.656664	17.9212	0.205646	8.68732	0.043173	5.87023	0.124917	4.95842	0.203246	7.97943	0.236032	6.66896	0.319166	5.52434	0.123995	6.78463	0.205226	5.53926	0.115099	8.51494
	7000	43982.3	7.45413	0.122889	5.69965	0.134486	4.42276	0.113947	9.94804	0.640627	5.117	0.284868	7.06662	0.135633	4.14669	0.0619122	4.04312	0.0432206	4.39137	0.052262	22.7369	1.14928	10.2891	0.0713183	24.6227	0.488027	21.3007	0.414011	29.0954	0.553164	15.1553	0.191685	7.96261	0.0447578	5.81553	0.131608	4.07821	0.195783	7.14816	0.234051	7.05963	0.357274	5.17165	0.128273	6.33542	0.193089	4.9308	0.114635	7.49116
	9000	56548.7	8.10812	0.130529	5.76621	0.137129	4.94181	0.125897	9.53021	0.623465	4.56009	0.287674	9.38959	0.162761	4.15581	0.0622477	4.15121	0.0469928	4.63511	0.053476	22.7898	1.1342	10.3993	0.0733529	26.3789	0.505332	21.5941	0.41432	31.3587	0.613716	16.2981	0.198216	8.71232	0.0479092	6.75333	0.144043	4.8776	0.210017	7.02424	0.223295	6.65229	0.347061	5.2904	0.123249	6.775	0.218324	5.70981	0.122528	7.66429
	R1
			6IleH	6IleH	7MetH	7MetH	8GlyH	8GlyH	10AspH	10AspH	11ValH	11ValH	12LysH	12LysH	15PheH	15PheH	16GlnH	16GlnH	17SerH	17SerH	18IleH	18IleH	19AspH	19AspH	20AlaH	20AlaH	22ThrH	22ThrH	23GlyH	23GlyH	24SerH	24SerH	25AlaH	25AlaH	27LeuH	27LeuH	30AlaH	30AlaH	31TyrH	31TyrH	32GlnH	32GlnH	36SerH	36SerH	37ValH	37ValH	38SerH	38SerH	39GlyH
			R1	error	R1	error	R1	error	R1	error	R1	error	R1	error	R1	error	R1	error	R1	error	R1	error	R1	error	R1	error	R1	error	R1	error	R1	error	R1	error	R1	error	R1	error	R1	error	R1	error	R1	error	R1	error	R1	error	R1
			0.0246874	0.00068247	0.0198646	0.000931246	0.0251439	0.00102515	0.0866234	0.00920342	0.0375015	0.00308117	0.0398163	0.000753333	0.0173531	0.000461908	0.0231893	0.00038605	0.0407386	0.000788013	0.0272451	0.00220331	0.0387676	0.000446441	0.0518286	0.00141094	0.0322185	0.000753382	0.0338556	0.000756309	0.03339	0.000572474	0.0252898	0.000251612	0.0228388	0.000740387	0.021334	0.0017468	0.0164944	0.00130116	0.0183766	0.00201704	0.027309	0.0010658	0.055504	0.00290262	0.0186134	0.000725133	0.0328072
[truncated: 197 more columns]
